# Supplementary material for: Single Nucleotide Polymorphisms in the Promoter Region of MyoG Gene Affecting Growth Traits and Transcription Factor Binding Sites in Guizhou White Goat (Capra hircus)
Source: Genes (Basel). 2025 Dec 25;17(1):14. doi: 10.3390/genes17010014 (PMC12841533; doi:10.3390/genes17010014)
Supplement: Supplementary file 1 [file genes-17-00014-s001.zip]

Archive with 1 entries (1 files):
- genes-4026062-supplementary.pdf
